# Supplementary material for: Identification and Transcriptome Resource of the Mite Orthogalumna cf. terebrantis (Acari: Galumnidae) in China
Source: Curr Issues Mol Biol. 2026 Jun 15;48(6):619. doi: 10.3390/cimb48060619 (PMC13298155; doi:10.3390/cimb48060619)
Supplement: Supplementary file 1 [file cimb-48-00619-s001.zip]

Archive with 5 entries (5 files):
- Fig S1 Maximum Likelihood (ML) phylogenetic tree inferred from 81 nuclear 18S rDNA sequences of oribatid mites (Oribatida).jpeg
- Fig S2 Bayesian phylogenetic tree inferred from 81 nuclear 18S rDNA sequences of oribatid mites (Oribatida).jpeg
- Table S1 Specific information of the 81 sequences of Oribatida (oribatid mites) used for phylogenetic tree construction..xls
- Table S2 Specific information of the 26 sequences of Oribatida (oribatid mites) used for phylogenetic tree construction..xls
- Table S3 GO, KEGG, and KOG annotation results.xls
