# Supplementary material for: Identification and Transcriptome Resource of the Mite Orthogalumna cf. terebrantis (Acari: Galumnidae) in China
Source: Curr Issues Mol Biol. 2026 Jun 15;48(6):619. doi: 10.3390/cimb48060619 (PMC13298155; doi:10.3390/cimb48060619)
Supplement: Supplementary file 1 [file cimb-48-00619-s001.zip › Table S1 Specific information of the 81 sequences of Oribatida (oribatid mites) used for phylogenetic tree construction..xls]

## Sheet: Sheet1
物种 / 属 (Species/genus)	科 (Family)	分类单元 / 超股 (Taxon/Supercohort)	登录号（Accession Number）
Achipteria coleoptrata (Linnaeus, 1758)	Achipteriidae	Oribatida/Brachypylina	EF091418
Stomacarus ligamentifer(Hammer,1967)	Archeonothridae	Oribatida/Palaeosomatides	EU433992
Zachvatkinella sp.(Lange,1954)	Archeonothridae	Oribatida/Palaeosomatides	EF203776
Atopochthonius artiodactylus (Grandjean, 1949)	Atopochthoniidae	Oribatida/Enarthronotides	EU432216
Brachychthonius bimaculatus (Willmann, 1936)	Brachychthoniidae	Oribatida/Enarthronotides	MK630360
Liochthonius peduncularius (Strenzke, 1951)	Brachychthoniidae	Oribatida/Enarthronotides	MK630365
Neoliochthonius piluliferus (Forsslund, 1942)	Brachychthoniidae	Oribatida/Enarthronotides	MK630366
Collemaeus monilipes (Michael, 1882)	Caleremaeidae	Oribatida/Brachypylina	MK630361
Camisia segnis (Hermann, 1804)	Camisidae	Oribatida/Nothrina	EU432209
Platyliothrus pelifer (Koch, 1839)	Camisidae	Oribatida/Nothrina	EF091422
Carabodes subarcticus (Trägårdh, 1902)	Carabodidae	Oribatida/Brachypylina	EF091429
Cepheus dentatus (Michael, 1888)	Cepheidae	Oribatida/Brachypylina	MK630354
Oromurcia sudetica (Willmann, 1939)	Ceratozetidae	Oribatida/Brachypylina	EU432194
Collohmannia gigantea (Hammer, 1922)	Collohmanniidae	Oribatida/Mixonomatides	KR081604
Cosmochthonius lanatus (Michael, 1885)	Cosmochthoniidae	Oribatida/Enarthronotides	JN585919
Crotonia brachyrostrum (Hammer, 1966)	Crotoniidae	Oribatida/Nothrina	EF081303
Beklemishevia galeodula (Zachvatkin, 1945)	Ctenacaridae	Oribatida/Palaeosomatides	KP325051
Ctenacarus araneola (Grandjean, 1932)	Ctenacaridae	Oribatida/Palaeosomatides	EU433991
Scapheremaeus palustris (Selinck, 1924)	Cymbaeremaeidae	Oribatida/Brachypylina	EU433989
Eniochthonius minutissimus (Berlese, 1904)	Eniochthoniidae	Oribatida/Enarthronotides	KR081609
Epilohmannia sp. (Berlese, 1910)	Epilohmanniidae	Oribatida/Mixonomatides	EU432213
Eueremaeus oblongus (Koch, 1835)	Eremaeidae	Oribatida/Brachypylina	EU432205
Eremaeozetes sp. (Berlese, 1913)	Eremaeozetidae	Oribatida/Brachypylina	EU432187
Eulohmannia ribagai (Berlese, 1910)	Eulohmanniidae	Oribatida/Mixonomatides	EU432211
Acrotritia (=Rhysotritia) duplicata (Grandjean, 1953)	Euphthiracaridae	Oribatida/Mixonomatides	EF091417
Galumna lanceata (Oudemans, 1900)	Galumnidae	Oribatida/Brachypylina	KX397630
Gehypochthonius urticinus (Berlese, 1910)	Gehypochthoniidae	Oribatida/Parhyposomatides	EU433994
Gymnodamaeus bicostatus (Koch, 1835)	Gymnodamaeidae	Oribatida/Brachypylina	KR081614
Haplochthonius simplex (Willmann, 1930)	Haplochthoniidae	Oribatida/Enarthronotides	EU675634
Rostrozetes ovulum (Berlese, 1908)	Haplozetidae	Oribatida/Brachypylina	HM070342
Hermania gibba (Koch, 1839)	Hermanniidae	Oribatida/Nothrina	EF091426
Humerobates rostrolamellatus (Grandjean, 1936)	Humerobatidae	Oribatida/Brachypylina	EU432196
Hydrozetes thienemanni (Strenzke, 1943)	Hydrozetidae	Oribatida/Brachypylina	KX397633
Hypochthonius rufulus (Koch, 1835)	Hypochthoniidae	Oribatida/Enarthronotides	KR081618
Xenillus discrepans (Hermann, 1804)	Liacaridae	Oribatida/Brachypylina	EU432203
Limnozetes foveolatus (Willmann, 1939)	Limnozetidae	Oribatida/Brachypylina	KX397634
Lohmannia banksi (Norton, Metz & Sharma, 1978)	Lohmanniidae	Oribatida/Enarthronotides	AF022036
Meristacarus sp. (Grandjean, 1934)	Lohmanniidae	Oribatida/Enarthronotides	KP276478
Meristolohmannia meristacuroides (Balogh & Mahunka, 1966)	Lohmanniidae	Oribatida/Enarthronotides	AY620905
Mixacarus brevipes (Banks, 1947)	Lohmanniidae	Oribatida/Enarthronotides	JN585913
Nesiacarus granulatus (Hammer, 1972)	Lohmanniidae	Oribatida/Enarthronotides	JN585914
Trimalaconothrus sp. (Berlese, 1916)	Malaconothridae	Oribatida/Nothrina	EU432210
Apophiophora sp. (Aoki, 1980)	Mesoplophoridae	Oribatida/Enarthronotides	JN585917
Archophora rostralis (Willmann, 1930)	Mesoplophoridae	Oribatida/Enarthronotides	JN585918
Mesophora cubana (Calugar & Vasiliu, 1977)	Mesoplophoridae	Oribatida/Enarthronotides	EU432217
Mycobates tridactylus (Willmann, 1929)	Mycobatidae	Oribatida/Brachypylina	MT683112
Masthermannia sp. (Berlese, 1913)	Nanhermanniidae	Oribatida/Nothrina	KY922217
Nanhermannia nana (Nicolet, 1855)	Nanhermanniidae	Oribatida/Nothrina	KR081624
Nanohystrix humerosa (Norton & Fuangarworm, 2015)	Nanohystrichidae	Oribatida/Enarthronotides	MT683114
Nehypochthonius porosus (Norton & Metz, 1980)	Nehypochthoniidae	Oribatida/Mixonomatides	AF022038
Poroliodes farinosus (Koch, 1839)	Neoliodidae	Oribatida/Brachypylina	EF203779
Nothrus truncatus (Banks, 1895)	Nothridae	Oribatida/Nothrina	EF081306
Novonothrus flagellatus (Hammer, 1966)	Nothridae	Oribatida/Nothrina	EF081307
Afronothrus sp. (Wallwork, 1961)	Nothridae	Oribatida/Nothrina	EU152476
Opphiella nova (Oudemans, 1902)	Oppiidae	Oribatida/Brachypylina	KR081626
Liebstadia humerata (Selinck, 1928)	Oribatulidae	Oribatida/Brachypylina	KR081620
Oribatula tibialis (Nicolet, 1855)	Oribatulidae	Oribatida/Brachypylina	EU433990
Indotritia krakatauensis (Selinck, 1923)	Oribotritiidae	Oribatida/Mixonomatides	JN85920
Palaeacarus hystricinus (Trägårdh, 1932)	Palaeacaridae	Oribatida/Palaeosomatides	EF204472
Parhypochthonius aphidinus (Berlese, 1904)	Parhypochthoniidae	Oribatida/Parhyposomatides	EU432215
Paralycus sp. (Womersley, 1944)	Pediculochelidae	Oribatida/Enarthronotides	KY922209
Ceratoppia bipilis (Hermann, 1804)	Peloppiidae	Oribatida/Brachypylina	EU432204
Perlohmannia sp. (Berlese, 1916)	Perlohmanniidae	Oribatida/Mixonomatides	EU432212
Eupelops plicatus (Koch, 1835)	Phenopelopidae	Oribatida/Brachypylina	EF091419
Atopacarus striculus (Koch, 1835)	Phthiracaridae	Oribatida/Mixonomatides	EF091416
Phthiracarus sp. (Perty, 1841)	Phthiracaridae	Oribatida/Mixonomatides	KR081629
Steganacarus magnus (Nicolet, 1855)	Phthiracaridae	Oribatida/Mixonomatides	AF022040
Prototritia major (Jacot, 1933)	Protoplophoridae	Oribatida/Enarthronotides	JN585915
Pterochthonius angelus (Berlese, 1910)	Pterochthoniidae	Oribatida/Enarthronotides	EU432214
Scheloribates ascendens (Weigmann & Wunderle, 1990)	Scheloribatidae	Oribatida/Brachypylina	MT683113
Sphaerochthonius sp. (Berlese, 1910)	Sphaerochthoniidae	Oribatida/Enarthronotides	JN585916
Synchotritia caroli (Walker, 1965)	Synichotritiidae	Oribatida/Mixonomatides	MT683117
Tectocepheus sarekensis (Trägårdh, 1910)	Tectocepheidae	Oribatida/Brachypylina	EF093776
Hafenrefferia gilvipes (Koch, 1839)	Tenuialidae	Oribatida/Brachypylina	MK630363
Banksinoma lanceolata (Michael, 1885)	Thyrisomidae	Oribatida/Brachypylina	MK630359
Allonothrus rusceolus (Wallwork, 1960)	Trhypochthoniidae	Oribatida/Nothrina	AF022025
Archegozetes longisetosus (Aoki, 1965)	Trhypochthoniidae	Oribatida/Nothrina	HQ661379
Mainothrus badius (Berlese, 1905)	Trhypochthoniidae	Oribatida/Nothrina	EF081301
Mucronothrus nasalis (Willmann, 1929)	Trhypochthoniidae	Oribatida/Nothrina	EF081299
Trhypochthonius americanus (Ewing, 1908)	Trhypochthoniidae	Oribatida/Nothrina	JQ000046
Gozmanyina majestus (Marshall & Reeves, 1971)	Trichthoniidae	Oribatida/Enarthronotides	EU433993
