# Supplementary material for: Identification and Transcriptome Resource of the Mite Orthogalumna cf. terebrantis (Acari: Galumnidae) in China
Source: Curr Issues Mol Biol. 2026 Jun 15;48(6):619. doi: 10.3390/cimb48060619 (PMC13298155; doi:10.3390/cimb48060619)
Supplement: Supplementary file 1 [file cimb-48-00619-s001.zip › Table S2 Specific information of the 26 sequences of Oribatida (oribatid mites) used for phylogenetic tree construction..xls]

## Sheet: Sheet1
物种 / 属 (Species/genus)	科 (Family)	分类单元 / 超股 (Taxon/Supercohort)	登录号（Accession Number）
Achipteria coleoptrata (Linnaeus, 1758)	Achipteriidae	Oribatida/Brachypylina	EF091418
Collemaeus monilipes (Michael, 1882)	Caleremaeidae	Oribatida/Brachypylina	MK630361
Carabodes subarcticus (Trägårdh, 1902)	Carabodidae	Oribatida/Brachypylina	EF091429
Cepheus dentatus (Michael, 1888)	Cepheidae	Oribatida/Brachypylina	MK630354
Oromurcia sudetica (Willmann, 1939)	Ceratozetidae	Oribatida/Brachypylina	EU432194
Scapheremaeus palustris (Selinck, 1924)	Cymbaeremaeidae	Oribatida/Brachypylina	EU433989
Eueremaeus oblongus (Koch, 1835)	Eremaeidae	Oribatida/Brachypylina	EU432205
Eremaeozetes sp. (Berlese, 1913)	Eremaeozetidae	Oribatida/Brachypylina	EU432187
Galumna lanceata (Oudemans, 1900)	Galumnidae	Oribatida/Brachypylina	KX397630
Gymnodamaeus bicostatus (Koch, 1835)	Gymnodamaeidae	Oribatida/Brachypylina	KR081614
Rostrozetes ovulum (Berlese, 1908)	Haplozetidae	Oribatida/Brachypylina	HM070342
Humerobates rostrolamellatus (Grandjean, 1936)	Humerobatidae	Oribatida/Brachypylina	EU432196
Hydrozetes thienemanni (Strenzke, 1943)	Hydrozetidae	Oribatida/Brachypylina	KX397633
Xenillus discrepans (Hermann, 1804)	Liacaridae	Oribatida/Brachypylina	EU432203
Limnozetes foveolatus (Willmann, 1939)	Limnozetidae	Oribatida/Brachypylina	KX397634
Mycobates tridactylus (Willmann, 1929)	Mycobatidae	Oribatida/Brachypylina	MT683112
Poroliodes farinosus (Koch, 1839)	Neoliodidae	Oribatida/Brachypylina	EF203779
Opphiella nova (Oudemans, 1902)	Oppiidae	Oribatida/Brachypylina	KR081626
Liebstadia humerata (Selinck, 1928)	Oribatulidae	Oribatida/Brachypylina	KR081620
Oribatula tibialis (Nicolet, 1855)	Oribatulidae	Oribatida/Brachypylina	EU433990
Ceratoppia bipilis (Hermann, 1804)	Peloppiidae	Oribatida/Brachypylina	EU432204
Eupelops plicatus (Koch, 1835)	Phenopelopidae	Oribatida/Brachypylina	EF091419
Scheloribates ascendens (Weigmann & Wunderle, 1990)	Scheloribatidae	Oribatida/Brachypylina	MT683113
Tectocepheus sarekensis (Trägårdh, 1910)	Tectocepheidae	Oribatida/Brachypylina	EF093776
Hafenrefferia gilvipes (Koch, 1839)	Tenuialidae	Oribatida/Brachypylina	MK630363
Banksinoma lanceolata (Michael, 1885)	Thyrisomidae	Oribatida/Brachypylina	MK630359
