# Supplementary material for: Identification and Transcriptome Resource of the Mite Orthogalumna cf. terebrantis (Acari: Galumnidae) in China
Source: Curr Issues Mol Biol. 2026 Jun 15;48(6):619. doi: 10.3390/cimb48060619 (PMC13298155; doi:10.3390/cimb48060619)
Supplement: Supplementary file 1 [file cimb-48-00619-s001.zip › Table S3 GO, KEGG, and KOG annotation results.xls]

## Sheet: 转录组注释补充表格
GO
Ontology	Term	GO	Num
molecular function	antioxidant activity	GO:0016209	157
molecular function	binding	GO:0005488	12585
molecular function	catalytic activity	GO:0003824	9742
molecular function	chemoattractant activity	GO:0042056	19
molecular function	chemorepellent activity	GO:0045499	4
molecular function	electron transfer activity	GO:0009055	199
molecular function	metallochaperone activity	GO:0016530	25
molecular function	molecular function regulator	GO:0098772	1700
molecular function	molecular transducer activity	GO:0060089	695
molecular function	morphogen activity	GO:0016015	4
molecular function	nutrient reservoir activity	GO:0045735	9
molecular function	protein tag	GO:0031386	29
molecular function	signal transducer activity	GO:0004871	867
molecular function	structural molecule activity	GO:0005198	1602
molecular function	transcription factor activity, protein binding	GO:0000988	734
molecular function	translation regulator activity	GO:0045182	101
molecular function	transporter activity	GO:0005215	1922
molecular function	channel regulator activity	GO:0016247	127
molecular function	enzyme regulator activity	GO:0030234	1230
molecular function	receptor regulator activity	GO:0030545	101
biological process	behavior	GO:0007610	1826
biological process	biological adhesion	GO:0022610	1161
biological process	biological phase	GO:0044848	9
biological process	biological regulation	GO:0065007	12590
biological process	cell aggregation	GO:0098743	26
biological process	cell killing	GO:0001906	110
biological process	cellular component organization or biogenesis	GO:0071840	10209
biological process	cellular process	GO:0009987	19236
biological process	detoxification	GO:0098754	261
biological process	developmental process	GO:0032502	8215
biological process	growth	GO:0040007	2472
biological process	immune system process	GO:0002376	2745
biological process	localization	GO:0051179	8814
biological process	locomotion	GO:0040011	2753
biological process	metabolic process	GO:0008152	15994
biological process	multi-organism process	GO:0051704	4261
biological process	multicellular organismal process	GO:0032501	8412
biological process	negative regulation of biological process	GO:0048519	6428
biological process	positive regulation of biological process	GO:0048518	7002
biological process	regulation of biological process	GO:0050789	11402
biological process	reproduction	GO:0000003	3945
biological process	reproductive process	GO:0022414	3782
biological process	response to stimulus	GO:0050896	10143
biological process	rhythmic process	GO:0048511	515
biological process	signaling	GO:0023052	6011
biological process	establishment of localization	GO:0051234	7337
cellular component	cell	GO:0005623	19890
cellular component	cell junction	GO:0030054	986
cellular component	cell part	GO:0044464	19890
cellular component	extracellular matrix	GO:0031012	443
cellular component	extracellular matrix component	GO:0044420	211
cellular component	extracellular region	GO:0005576	2072
cellular component	extracellular region part	GO:0044421	1367
cellular component	protein-containing complex	GO:0032991	9073
cellular component	membrane	GO:0016020	8875
cellular component	membrane part	GO:0044425	5918
cellular component	membrane-enclosed lumen	GO:0031974	6653
cellular component	nucleoid	GO:0009295	164
cellular component	organelle	GO:0043226	16486
cellular component	organelle part	GO:0044422	12558
cellular component	other organism	GO:0044215	55
cellular component	other organism part	GO:0044217	55
cellular component	supramolecular fiber	GO:0099512	887
cellular component	symplast	GO:0055044	123
cellular component	synapse	GO:0045202	1326
cellular component	synapse part	GO:0044456	1108
cellular component	virion	GO:0019012	17
KEGG
#Pathway Level1	Pathway Level2	Num
Cellular Processes	Cell growth and death	703
Cellular Processes	Cell motility	305
Cellular Processes	Cellular community	794
Cellular Processes	Transport and catabolism	1415
Environmental Information Processing	Membrane transport	312
Environmental Information Processing	Signal transduction	2550
Environmental Information Processing	Signaling molecules and interaction	355
Genetic Information Processing	Folding sorting and degradation	1259
Genetic Information Processing	Replication and repair	280
Genetic Information Processing	Transcription	579
Genetic Information Processing	Translation	1921
Metabolism	Amino acid metabolism	1204
Metabolism	Biosynthesis of other secondary metabolites	191
Metabolism	Carbohydrate metabolism	1505
Metabolism	Energy metabolism	1268
Metabolism	Glycan biosynthesis and metabolism	402
Metabolism	Lipid metabolism	1007
Metabolism	Metabolism of cofactors and vitamins	557
Metabolism	Metabolism of other amino acids	435
Metabolism	Metabolism of terpenoids and polyketides	183
Metabolism	Nucleotide metabolism	645
Metabolism	Overview	1441
Metabolism	Xenobiotics biodegradation and metabolism	313
Organismal Systems	Aging	420
Organismal Systems	Circulatory system	450
Organismal Systems	Development	306
Organismal Systems	Digestive system	589
Organismal Systems	Endocrine system	1321
Organismal Systems	Environmental adaptation	273
Organismal Systems	Excretory system	287
Organismal Systems	Immune system	809
Organismal Systems	Nervous system	652
Organismal Systems	Sensory system	200
KOG
#KOG Abbr.	KOG Category	Num
A	RNA processing and modification	744
B	Chromatin structure and dynamics	264
C	Energy production and conversion	1059
D	Cell cycle control, cell division, chromosome partitioning	465
E	Amino acid transport and metabolism	1039
F	Nucleotide transport and metabolism	294
G	Carbohydrate transport and metabolism	831
H	Coenzyme transport and metabolism	231
I	Lipid transport and metabolism	976
J	Translation, ribosomal structure and biogenesis	1573
K	Transcription	1025
L	Replication, recombination and repair	387
M	Cell wall/membrane/envelope biogenesis	194
N	Cell motility	19
O	Posttranslational modification, protein turnover, chaperones	1819
P	Inorganic ion transport and metabolism	662
Q	Secondary metabolites biosynthesis, transport and catabolism	540
R	General function prediction only	2101
S	Function unknown	912
T	Signal transduction mechanisms	2322
U	Intracellular trafficking, secretion, and vesicular transport	992
V	Defense mechanisms	103
W	Extracellular structures	147
Y	Nuclear structure	96
Z	Cytoskeleton	613
